# Supplementary material for: Phytic Acid Delays the Senescence of Rosa roxburghii Fruit by Regulating Antioxidant Capacity and the Ascorbate–Glutathione Cycle
Source: Int J Mol Sci. 2024 Dec 26;26(1):98. doi: 10.3390/ijms26010098 (PMC11720362; doi:10.3390/ijms26010098)
Supplement: Supplementary file 1 [file ijms-26-00098-s001.zip]

Archive with 1 entries (1 files):
- ijms-3379543-supplementary.pdf
